# Supplementary material for: Bread Composition and Dietary Fibre Intake: Modelling Consumption Patterns and Substitution of White with Wholegrain Bread
Source: Nutrients. 2025 Nov 11;17(22):3523. doi: 10.3390/nu17223523 (PMC12655406; doi:10.3390/nu17223523)
Supplement: Supplementary file 1 [file nutrients-17-03523-s001.zip]

Archive with 1 entries (1 files):
- nutrients-3896615-supplementary.pdf
